# Supplementary material for: Susceptibility Tests and Predictions of Transporter Profile in Serratia Species
Source: Microorganisms. 2022 Nov 14;10(11):2257. doi: 10.3390/microorganisms10112257 (PMC9697940; doi:10.3390/microorganisms10112257)
Supplement: Supplementary file 1 [file microorganisms-10-02257-s001.zip]

Archive with 3 entries (2 files):
- microorganisms-2011512-supplementary/
- microorganisms-2011512-supplementary/Table S2.csv
- microorganisms-2011512-supplementary/Table SI.csv
