# Supplementary material for: Susceptibility Tests and Predictions of Transporter Profile in Serratia Species
Source: Microorganisms. 2022 Nov 14;10(11):2257. doi: 10.3390/microorganisms10112257 (PMC9697940; doi:10.3390/microorganisms10112257)
Supplement: Supplementary file 1 [file microorganisms-10-02257-s001.zip › microorganisms-2011512-supplementary/Table S2.csv]

Resistance Transporter Classes in Serratia sp. HRI
TransAAP Identification Number	Subfamily	Substrate/Function
ABC
2607	Permease/ATP-binding protein	Multidrug
2638	Membrane protein	Daunorubicin
5693	Macrolide-specific efflux protein (MacA)	Macrolides
4956	ATP-binding protein	Multidrug
ArAE
4216	FUSC family protein	Fusaric acid
DMT
1271	Quaternary ammonium compound efflux SMR transporter (SugE)	Quaternary ammonium compound
5131	SMR Transporter (QacE)	Quaternary ammonium compound
1417	Permease (RarD)	Choramphenicol
3981	Permease (RarD)	Choramphenicol
2051	DMT transporter	Multidrug
3542	Transporter Subunit (MdtI)	Multidrug/spermidine
3543	Transporter Subunit (MdtJ)	Multidrug/spermidine
4058	SMR Transporter (EmrE)	Multidrug
5428	SMR Transporter (SsmE)	Multidrug
4864	Uncharaterised Inner membrane protein (YedA)	Drug/metabolite
MFS
1509	Translocase (MdtA)	Multidrug
1609	Transporter subunit (MdtD)	Multidrug
1711	Transporter (EmrD)	Multidrug
2294	Transporter subunit (MdtD)	Multidrug
2493	Transporter Permease (EmrB)	Multidrug
3517	Transporter (Bcr/CflA)	Multidrug
3581	Transporter (MdtH)	Multidrug
3830	Transporter	Multidrug
4140	Transporter (EmrB/QacA)	Multidrug
4235	Transporter (Bcr/CflA)	Multidrug
4616	Transporter (MdtG)	Multidrug
5103	Transporter (Bcr/CflA)	Multidrug
5179	Transporter (MdtG)	Multidrug
5418	Protein D	Multidrug
71	Multidrug efflux transporter (SmfY)	Multidrug
4867	Probable transporter (Rv1634/MT1670)	Multidrug
1920	Transporter (Bcr/CflA)	Bicylcomycin
500	Efflux system (fsr)	Fosmidomycin
5309	TCR/Tet Family transporter	Tetracycline
5310	Tet(A)/Tet(B)/Tet(C) family transporter	Tetracycline
MOP
3909	EmmdR/YeeO family MATE transporter	Multidrug
4248	MATE family efflux transporter (MdtK)	Multidrug
PACE
2148	Multidrug/biocide efflux PACE transporter	Multidrug/biocide
RND
2230	Aminoglycoside/multidrug efflux RND transporter permease (AcrD)	Multidrug/aminoglycoside
2291	Multidrug efflux RND transporter periplasmic adaptor subunit (MdtA/MuxA)	Multidrug
2292	Multidrug efflux RND transporter permease subunit (MdtB/MuxB)	Multidrug
2293	Multidrug efflux RND transporter permease subunit (MdtC)	Multidrug
4544	Multidrug efflux RND transporter permease subunit (SdeB)	Multidrug
4688	Multidrug efflux RND transporter permease subunit (MexW/MexI)	Multidrug
522	Multidrug efflux RND transporter permease subunit (SdeY)	Multidrug
3449	Cu(+)/Ag(+) efflux RND transporter permease subunit (SilA)	Heavy metals
3450	Cu(+)/Ag(+) efflux RND transporter permease subunit (SilB)	Heavy metals
4637	Putative membrane fushion protein (EtsA)	Macrolides
