# Supplementary material for: Susceptibility Tests and Predictions of Transporter Profile in Serratia Species
Source: Microorganisms. 2022 Nov 14;10(11):2257. doi: 10.3390/microorganisms10112257 (PMC9697940; doi:10.3390/microorganisms10112257)
Supplement: Supplementary file 1 [file microorganisms-10-02257-s001.zip › microorganisms-2011512-supplementary/Table SI.csv]

Resistance Transporter classes in Serratia marcescens subsp. marcescens ATCC 13880
TransAAP Identification Number	Subfamily	Substrate/Function
ABC
62389.1	Inner membrane permease (YbhR)/transporter permease	Multidrug
62390.1	Inner membrane permease (YbhS)/transporter permease	Multidrug
62391.1	ATP-binding protein (YbhF?)/ATP-binding protein	Daunorubicin/multidrug
64836.1	ATP-binding protein/permease	Multidrug
66106.1	Permease	Multidrug
66107.1	Permease	Multidrug/daunorubicin resistance
64109.1	Substrate-binding protein	Aliphatic sulfonate resistance
64989.1	ATP-binding protein (DrrA)	Daunorubicin/doxorubicin resistance
ArAE
62823.1	Inner membrane protein (yccS?)	Fusaric acid
63253.1	FUSC family protein	Fusaric acid
64184.1	Inner membrane protein (yeeA?)	Fusaric acid
65233.1	Efflux pump subunit (AaeB)	p-hydroxybenzoic acid
65411.1	Inner membrane protein (yccS?)	Fusaric acid
66503.1	FUSC family protein	Fusaric acid
DMT
62429.1	Permease/inner membrane protein	Multidrug
62530.1	Inner membrane protein (yedA?)	Multidrug/uncharaterised
63606.1	SMR transporter (SsmE/QacE)	Multidrug
63969.1	SMR transporter (MdtI)	Multidrug/spermidine
63770.1	SMR transporter (MdtJ)	Multidrug/spermidine
66021.1	SMR transporter (SugE)	Quaternary ammonium compounds
63204.1	4-amino-4-deoxy-L-arabinose-phosphoundercaprenol flippase subunit (ArnE)	Polymixin
63205.1	4-amino-4-deoxy-L-arabinose-phosphoundercaprenol flippase subunit (ArnF)	Polymixin
64117.1	Permease (RarD)	Chloramphenicol
65878.1	Permease (RarD)	Chloramphenicol
MFS
62207.1	fsr	Fosmidomycin
62550.1	stp_1	Spectinomycin/tetracycline
62255.1	Bcr/CflA transporter	Multidrug
62533.1	Rv1634/MT1670 transporter	Multidrug
62909.1	MdtG transporter	Multidrug
63237.1	Bcr/CflA transporter	Multidrug
63376.1	MdtG transporter	Multidrug
63491.1	bmr3_2 transporter	Multidrug
63594.1	Multidrug resistance protein D	Multidrug
63699.1	Multidrug transporter SmfY	Multidrug
63945.1	MdtL transporter	Multidrug
63798.1	MdtH transporter	Multidrug
64227.1	Bcr/CflA transporter	Multidrug
64545.1	MdtD transporter	Multidrug
64742.1	EmrB permease subunit	Multidrug
65598.1	EmrD transporter	Multidrug
65677.1	MdtD transporter	Multidrug
65770.1	MdtA transporter	Multidrug
63314.1	EmrB/QacA transporter	Unknown/quaternary ammonium compounds
63510.1	Tet(A)/Tet(B)/Tet(C) transporter	Tetracycline
MOP
62464.1	MATE family efflux transporter (NorM?)	Unknown/uncharaterised
63233.1	MdtK transporter/MATE family efflux transporter	Multidrug
64073.1	EmmdR/YeeO MATE family efflux transporter	Multidrug
65299.1	DNA-damage-inducible protein/MATE family efflux transporter (DinF)	Oxidative stress/bile salts
PACE
62413.1	Efflux transporter	Uknown
64492.1	Efflux transporter	Multidrug/biocide
RND
62187.1	Permease subunit (SdeY) HAE1	Multidrug
62844.1	Permease subunit (MexW/MexI) HAE1	Multidrug
62998.1	Permease subunit (SdeB) HAE1	Multidrug
63489.1	Permease subunit HAE1	Multidrug
64491.1	Permease subunit (AcrD) HAE1	Multidrug/aminoglycoside
64543.1	Permease subunit (MdtB/MuxB) HAE1	Multidrug
64544.1	Permease subunit (MdtC) HAE1	Multidrug
64571.1	Membrane fushion protein (MdtN)	Multidrug
